# Supplementary material for: Microbiota in Exhaled Breath Condensate and the Lung
Source: Appl Environ Microbiol. 2017 May 31;83(12):e00515-17. doi: 10.1128/AEM.00515-17 (PMC5452816; doi:10.1128/AEM.00515-17)
Supplement: Supplemental material [file AEM.00515-17_zam999117875sd1.xlsx]

## Sheet: Randomised samples
Dataset S1: Sample details including collection dates, DNA extraction batches and primer sequences
Sheep	Sample type*	Pre/post colistimethate sodium administration	Sample collection date	DNA extraction batch	Forward primer sequence	Reverse primer sequence
Control	Brush control	N/A	12th July 2016	Batch 1	5'-AATGATACGGCGACCACCGAGATCTACACCCTATCCTACACTCTTTCCCTACACGACGCTCTTCCGATCTNNGGCGVACGGGTGAGTAA-3'	5'-CAAGCAGAAGACGGCATACGAGATTCCGGAGAGTGACTGGAGTTCAGACGTGTGCTCTTCCGATCTNNGTNTTACNGCGGCKGCTG-3'
Control	Brush control	N/A	22nd July 2016	Batch 1	5'-AATGATACGGCGACCACCGAGATCTACACAGGCGAAGACACTCTTTCCCTACACGACGCTCTTCCGATCTGGCGVACGGGTGAGTAA-3'	5'-CAAGCAGAAGACGGCATACGAGATTCCGGAGAGTGACTGGAGTTCAGACGTGTGCTCTTCCGATCTNNGTNTTACNGCGGCKGCTG-3'
Control	Brush control	N/A	15th July 2016	Batch 3	5'-AATGATACGGCGACCACCGAGATCTACACCCTATCCTACACTCTTTCCCTACACGACGCTCTTCCGATCTNNGGCGVACGGGTGAGTAA-3'	5'-CAAGCAGAAGACGGCATACGAGATTTCTGAATGTGACTGGAGTTCAGACGTGTGCTCTTCCGATCTGTNTTACNGCGGCKGCTG-3'
Control	Brush control	N/A	19th July 2016	Batch 4	5'-AATGATACGGCGACCACCGAGATCTACACTTCTAGCTACACTCTTTCCCTACACGACGCTCTTCCGATCTGGCGVACGGGTGAGTAA-3'	5'-CAAGCAGAAGACGGCATACGAGATACGAATTCGTGACTGGAGTTCAGACGTGTGCTCTTCCGATCTGTNTTACNGCGGCKGCTG-3'
Control	Extraction kit control (Batch 1)	N/A	26th July 2016	Batch 1	5'-AATGATACGGCGACCACCGAGATCTACACGTACTGACACACTCTTTCCCTACACGACGCTCTTCCGATCTGGCGVACGGGTGAGTAA-3'	5'-CAAGCAGAAGACGGCATACGAGATTCCGGAGAGTGACTGGAGTTCAGACGTGTGCTCTTCCGATCTNNGTNTTACNGCGGCKGCTG-3'
Control	Extraction kit control (Batch 2)	N/A	27th July 2016	Batch 2	5'-AATGATACGGCGACCACCGAGATCTACACGGCTCTGAACACTCTTTCCCTACACGACGCTCTTCCGATCTNNNGGCGVACGGGTGAGTAA-3'	5'-CAAGCAGAAGACGGCATACGAGATGAGATTCCGTGACTGGAGTTCAGACGTGTGCTCTTCCGATCTGTNTTACNGCGGCKGCTG-3'
Control	Extraction kit control (Batch 3)	N/A	27th July 2016	Batch 3	5'-AATGATACGGCGACCACCGAGATCTACACCTATTAAGACACTCTTTCCCTACACGACGCTCTTCCGATCTGGCGVACGGGTGAGTAA-3'	5'-CAAGCAGAAGACGGCATACGAGATTTCTGAATGTGACTGGAGTTCAGACGTGTGCTCTTCCGATCTGTNTTACNGCGGCKGCTG-3'
Control	Extraction kit control (Batch 4)	N/A	28th July 2016	Batch 4	5'-AATGATACGGCGACCACCGAGATCTACACGTACTGACACACTCTTTCCCTACACGACGCTCTTCCGATCTGGCGVACGGGTGAGTAA-3'	5'-CAAGCAGAAGACGGCATACGAGATAGCTTCAGGTGACTGGAGTTCAGACGTGTGCTCTTCCGATCTGTNTTACNGCGGCKGCTG-3'
Control	Mock community	N/A	8th August 2016	Batch 4	5'-AATGATACGGCGACCACCGAGATCTACACTTCTAGCTACACTCTTTCCCTACACGACGCTCTTCCGATCTGGCGVACGGGTGAGTAA-3'	5'-CAAGCAGAAGACGGCATACGAGATAGCTTCAGGTGACTGGAGTTCAGACGTGTGCTCTTCCGATCTGTNTTACNGCGGCKGCTG-3'
ED951	EBC (cons)	Post	15th July 2016	Batch 2	5'-AATGATACGGCGACCACCGAGATCTACACCCTAGAGTACACTCTTTCCCTACACGACGCTCTTCCGATCTGGCGVACGGGTGAGTAA-3'	5'-CAAGCAGAAGACGGCATACGAGATCGCTCATTGTGACTGGAGTTCAGACGTGTGCTCTTCCGATCTNGTNTTACNGCGGCKGCTG-3'
ED951	EBC (cons)	Pre	12th July 2016	Batch 4	5'-AATGATACGGCGACCACCGAGATCTACACCAGGACGTACACTCTTTCCCTACACGACGCTCTTCCGATCTGGCGVACGGGTGAGTAA-3'	5'-CAAGCAGAAGACGGCATACGAGATAGCTTCAGGTGACTGGAGTTCAGACGTGTGCTCTTCCGATCTGTNTTACNGCGGCKGCTG-3'
ED951	EBC (vent)	Post	15th July 2016	Batch 3	5'-AATGATACGGCGACCACCGAGATCTACACCTATTAAGACACTCTTTCCCTACACGACGCTCTTCCGATCTGGCGVACGGGTGAGTAA-3'	5'-CAAGCAGAAGACGGCATACGAGATGAGATTCCGTGACTGGAGTTCAGACGTGTGCTCTTCCGATCTGTNTTACNGCGGCKGCTG-3'
ED951	EBC (vent)	Pre	12th July 2016	Batch 2	5'-AATGATACGGCGACCACCGAGATCTACACTAATCTTAACACTCTTTCCCTACACGACGCTCTTCCGATCTGGCGVACGGGTGAGTAA-3'	5'-CAAGCAGAAGACGGCATACGAGATCGCTCATTGTGACTGGAGTTCAGACGTGTGCTCTTCCGATCTNGTNTTACNGCGGCKGCTG-3'
ED951	LCD	Post	15th July 2016	Batch 4	5'-AATGATACGGCGACCACCGAGATCTACACCAGGACGTACACTCTTTCCCTACACGACGCTCTTCCGATCTGGCGVACGGGTGAGTAA-3'	5'-CAAGCAGAAGACGGCATACGAGATACGAATTCGTGACTGGAGTTCAGACGTGTGCTCTTCCGATCTGTNTTACNGCGGCKGCTG-3'
ED951	LCD	Pre	12th July 2016	Batch 2	5'-AATGATACGGCGACCACCGAGATCTACACATAGAGGCACACTCTTTCCCTACACGACGCTCTTCCGATCTNGGCGVACGGGTGAGTAA-3'	5'-CAAGCAGAAGACGGCATACGAGATGAGATTCCGTGACTGGAGTTCAGACGTGTGCTCTTCCGATCTGTNTTACNGCGGCKGCTG-3'
ED951	LVD1	Post	15th July 2016	Batch 3	5'-AATGATACGGCGACCACCGAGATCTACACTAATCTTAACACTCTTTCCCTACACGACGCTCTTCCGATCTGGCGVACGGGTGAGTAA-3'	5'-CAAGCAGAAGACGGCATACGAGATTTCTGAATGTGACTGGAGTTCAGACGTGTGCTCTTCCGATCTGTNTTACNGCGGCKGCTG-3'
ED951	LVD1	Pre	12th July 2016	Batch 1	5'-AATGATACGGCGACCACCGAGATCTACACTTCTAGCTACACTCTTTCCCTACACGACGCTCTTCCGATCTGGCGVACGGGTGAGTAA-3'	5'-CAAGCAGAAGACGGCATACGAGATATTACTCGGTGACTGGAGTTCAGACGTGTGCTCTTCCGATCTNNNGTNTTACNGCGGCKGCTG-3'
ED951	RCD	Post	15th July 2016	Batch 2	5'-AATGATACGGCGACCACCGAGATCTACACGCGTAAGAACACTCTTTCCCTACACGACGCTCTTCCGATCTGGCGVACGGGTGAGTAA-3'	5'-CAAGCAGAAGACGGCATACGAGATTCCGGAGAGTGACTGGAGTTCAGACGTGTGCTCTTCCGATCTNNGTNTTACNGCGGCKGCTG-3'
ED951	RCD	Pre	12th July 2016	Batch 1	5'-AATGATACGGCGACCACCGAGATCTACACTAATCTTAACACTCTTTCCCTACACGACGCTCTTCCGATCTGGCGVACGGGTGAGTAA-3'	5'-CAAGCAGAAGACGGCATACGAGATATTACTCGGTGACTGGAGTTCAGACGTGTGCTCTTCCGATCTNNNGTNTTACNGCGGCKGCTG-3'
ED951	RVD1	Post	15th July 2016	Batch 4	5'-AATGATACGGCGACCACCGAGATCTACACGTACTGACACACTCTTTCCCTACACGACGCTCTTCCGATCTGGCGVACGGGTGAGTAA-3'	5'-CAAGCAGAAGACGGCATACGAGATACGAATTCGTGACTGGAGTTCAGACGTGTGCTCTTCCGATCTGTNTTACNGCGGCKGCTG-3'
ED951	RVD1	Pre	12th July 2016	Batch 1	5'-AATGATACGGCGACCACCGAGATCTACACGTACTGACACACTCTTTCCCTACACGACGCTCTTCCGATCTGGCGVACGGGTGAGTAA-3'	5'-CAAGCAGAAGACGGCATACGAGATATTACTCGGTGACTGGAGTTCAGACGTGTGCTCTTCCGATCTNNNGTNTTACNGCGGCKGCTG-3'
ED952	EBC (cons)	Post	15th July 2016	Batch 3	5'-AATGATACGGCGACCACCGAGATCTACACGCGTAAGAACACTCTTTCCCTACACGACGCTCTTCCGATCTGGCGVACGGGTGAGTAA-3'	5'-CAAGCAGAAGACGGCATACGAGATGAGATTCCGTGACTGGAGTTCAGACGTGTGCTCTTCCGATCTGTNTTACNGCGGCKGCTG-3'
ED952	EBC (cons)	Pre	12th July 2016	Batch 2	5'-AATGATACGGCGACCACCGAGATCTACACCTATTAAGACACTCTTTCCCTACACGACGCTCTTCCGATCTGGCGVACGGGTGAGTAA-3'	5'-CAAGCAGAAGACGGCATACGAGATCGCTCATTGTGACTGGAGTTCAGACGTGTGCTCTTCCGATCTNGTNTTACNGCGGCKGCTG-3'
ED952	EBC (vent)	Post	15th July 2016	Batch 4	5'-AATGATACGGCGACCACCGAGATCTACACGGCTCTGAACACTCTTTCCCTACACGACGCTCTTCCGATCTNNNGGCGVACGGGTGAGTAA-3'	5'-CAAGCAGAAGACGGCATACGAGATACGAATTCGTGACTGGAGTTCAGACGTGTGCTCTTCCGATCTGTNTTACNGCGGCKGCTG-3'
ED952	EBC (vent)	Pre	12th July 2016	Batch 1	5'-AATGATACGGCGACCACCGAGATCTACACAGGCGAAGACACTCTTTCCCTACACGACGCTCTTCCGATCTGGCGVACGGGTGAGTAA-3'	5'-CAAGCAGAAGACGGCATACGAGATATTACTCGGTGACTGGAGTTCAGACGTGTGCTCTTCCGATCTNNNGTNTTACNGCGGCKGCTG-3'
ED952	LCD	Post	15th July 2016	Batch 1	5'-AATGATACGGCGACCACCGAGATCTACACTATAGCCTACACTCTTTCCCTACACGACGCTCTTCCGATCTGGCGVACGGGTGAGTAA-3'	5'-CAAGCAGAAGACGGCATACGAGATATTACTCGGTGACTGGAGTTCAGACGTGTGCTCTTCCGATCTNNNGTNTTACNGCGGCKGCTG-3'
ED952	LCD	Pre	12th July 2016	Batch 2	5'-AATGATACGGCGACCACCGAGATCTACACATAGAGGCACACTCTTTCCCTACACGACGCTCTTCCGATCTNGGCGVACGGGTGAGTAA-3'	5'-CAAGCAGAAGACGGCATACGAGATTCCGGAGAGTGACTGGAGTTCAGACGTGTGCTCTTCCGATCTNNGTNTTACNGCGGCKGCTG-3'
ED952	LVD1	Post	15th July 2016	Batch 2	5'-AATGATACGGCGACCACCGAGATCTACACTATAGCCTACACTCTTTCCCTACACGACGCTCTTCCGATCTGGCGVACGGGTGAGTAA-3'	5'-CAAGCAGAAGACGGCATACGAGATGAGATTCCGTGACTGGAGTTCAGACGTGTGCTCTTCCGATCTGTNTTACNGCGGCKGCTG-3'
ED952	LVD1	Pre	12th July 2016	Batch 3	5'-AATGATACGGCGACCACCGAGATCTACACAGGCGAAGACACTCTTTCCCTACACGACGCTCTTCCGATCTGGCGVACGGGTGAGTAA-3'	5'-CAAGCAGAAGACGGCATACGAGATGAGATTCCGTGACTGGAGTTCAGACGTGTGCTCTTCCGATCTGTNTTACNGCGGCKGCTG-3'
ED952	RCD	Post	15th July 2016	Batch 3	5'-AATGATACGGCGACCACCGAGATCTACACAGGCGAAGACACTCTTTCCCTACACGACGCTCTTCCGATCTGGCGVACGGGTGAGTAA-3'	5'-CAAGCAGAAGACGGCATACGAGATTTCTGAATGTGACTGGAGTTCAGACGTGTGCTCTTCCGATCTGTNTTACNGCGGCKGCTG-3'
ED952	RCD	Pre	12th July 2016	Batch 3	5'-AATGATACGGCGACCACCGAGATCTACACTTCTAGCTACACTCTTTCCCTACACGACGCTCTTCCGATCTGGCGVACGGGTGAGTAA-3'	5'-CAAGCAGAAGACGGCATACGAGATTTCTGAATGTGACTGGAGTTCAGACGTGTGCTCTTCCGATCTGTNTTACNGCGGCKGCTG-3'
ED952	RVD1	Post	15th July 2016	Batch 1	5'-AATGATACGGCGACCACCGAGATCTACACGGCTCTGAACACTCTTTCCCTACACGACGCTCTTCCGATCTNNNGGCGVACGGGTGAGTAA-3'	5'-CAAGCAGAAGACGGCATACGAGATATTACTCGGTGACTGGAGTTCAGACGTGTGCTCTTCCGATCTNNNGTNTTACNGCGGCKGCTG-3'
ED952	RVD1	Pre	12th July 2016	Batch 2	5'-AATGATACGGCGACCACCGAGATCTACACCCTAGAGTACACTCTTTCCCTACACGACGCTCTTCCGATCTGGCGVACGGGTGAGTAA-3'	5'-CAAGCAGAAGACGGCATACGAGATTCCGGAGAGTGACTGGAGTTCAGACGTGTGCTCTTCCGATCTNNGTNTTACNGCGGCKGCTG-3'
ED953	EBC (cons)	Post	15th July 2016	Batch 2	5'-AATGATACGGCGACCACCGAGATCTACACAGGCGAAGACACTCTTTCCCTACACGACGCTCTTCCGATCTGGCGVACGGGTGAGTAA-3'	5'-CAAGCAGAAGACGGCATACGAGATCGCTCATTGTGACTGGAGTTCAGACGTGTGCTCTTCCGATCTNGTNTTACNGCGGCKGCTG-3'
ED953	EBC (cons)	Pre	12th July 2016	Batch 2	5'-AATGATACGGCGACCACCGAGATCTACACCCTATCCTACACTCTTTCCCTACACGACGCTCTTCCGATCTNNGGCGVACGGGTGAGTAA-3'	5'-CAAGCAGAAGACGGCATACGAGATGAGATTCCGTGACTGGAGTTCAGACGTGTGCTCTTCCGATCTGTNTTACNGCGGCKGCTG-3'
ED953	EBC (vent)	Post	15th July 2016	Batch 1	5'-AATGATACGGCGACCACCGAGATCTACACCAGGACGTACACTCTTTCCCTACACGACGCTCTTCCGATCTGGCGVACGGGTGAGTAA-3'	5'-CAAGCAGAAGACGGCATACGAGATATTACTCGGTGACTGGAGTTCAGACGTGTGCTCTTCCGATCTNNNGTNTTACNGCGGCKGCTG-3'
ED953	EBC (vent)	Pre	12th July 2016	Batch 1	5'-AATGATACGGCGACCACCGAGATCTACACGCGTAAGAACACTCTTTCCCTACACGACGCTCTTCCGATCTGGCGVACGGGTGAGTAA-3'	5'-CAAGCAGAAGACGGCATACGAGATATTACTCGGTGACTGGAGTTCAGACGTGTGCTCTTCCGATCTNNNGTNTTACNGCGGCKGCTG-3'
ED953	LCD	Post	15th July 2016	Batch 3	5'-AATGATACGGCGACCACCGAGATCTACACCCTAGAGTACACTCTTTCCCTACACGACGCTCTTCCGATCTGGCGVACGGGTGAGTAA-3'	5'-CAAGCAGAAGACGGCATACGAGATGAGATTCCGTGACTGGAGTTCAGACGTGTGCTCTTCCGATCTGTNTTACNGCGGCKGCTG-3'
ED953	LCD	Pre	12th July 2016	Batch 2	5'-AATGATACGGCGACCACCGAGATCTACACGCGTAAGAACACTCTTTCCCTACACGACGCTCTTCCGATCTGGCGVACGGGTGAGTAA-3'	5'-CAAGCAGAAGACGGCATACGAGATCGCTCATTGTGACTGGAGTTCAGACGTGTGCTCTTCCGATCTNGTNTTACNGCGGCKGCTG-3'
ED953	LVD1	Post	15th July 2016	Batch 1	5'-AATGATACGGCGACCACCGAGATCTACACTAATCTTAACACTCTTTCCCTACACGACGCTCTTCCGATCTGGCGVACGGGTGAGTAA-3'	5'-CAAGCAGAAGACGGCATACGAGATTCCGGAGAGTGACTGGAGTTCAGACGTGTGCTCTTCCGATCTNNGTNTTACNGCGGCKGCTG-3'
ED953	LVD1	Pre	12th July 2016	Batch 2	5'-AATGATACGGCGACCACCGAGATCTACACTATAGCCTACACTCTTTCCCTACACGACGCTCTTCCGATCTGGCGVACGGGTGAGTAA-3'	5'-CAAGCAGAAGACGGCATACGAGATCGCTCATTGTGACTGGAGTTCAGACGTGTGCTCTTCCGATCTNGTNTTACNGCGGCKGCTG-3'
ED953	RCD	Post	15th July 2016	Batch 4	5'-AATGATACGGCGACCACCGAGATCTACACTATAGCCTACACTCTTTCCCTACACGACGCTCTTCCGATCTGGCGVACGGGTGAGTAA-3'	5'-CAAGCAGAAGACGGCATACGAGATAGCTTCAGGTGACTGGAGTTCAGACGTGTGCTCTTCCGATCTGTNTTACNGCGGCKGCTG-3'
ED953	RCD	Pre	12th July 2016	Batch 3	5'-AATGATACGGCGACCACCGAGATCTACACTATAGCCTACACTCTTTCCCTACACGACGCTCTTCCGATCTGGCGVACGGGTGAGTAA-3'	5'-CAAGCAGAAGACGGCATACGAGATTTCTGAATGTGACTGGAGTTCAGACGTGTGCTCTTCCGATCTGTNTTACNGCGGCKGCTG-3'
ED953	RVD1	Post	15th July 2016	Batch 3	5'-AATGATACGGCGACCACCGAGATCTACACGCGTAAGAACACTCTTTCCCTACACGACGCTCTTCCGATCTGGCGVACGGGTGAGTAA-3'	5'-CAAGCAGAAGACGGCATACGAGATTTCTGAATGTGACTGGAGTTCAGACGTGTGCTCTTCCGATCTGTNTTACNGCGGCKGCTG-3'
ED953	RVD1	Pre	12th July 2016	Batch 4	5'-AATGATACGGCGACCACCGAGATCTACACGGCTCTGAACACTCTTTCCCTACACGACGCTCTTCCGATCTNNNGGCGVACGGGTGAGTAA-3'	5'-CAAGCAGAAGACGGCATACGAGATAGCTTCAGGTGACTGGAGTTCAGACGTGTGCTCTTCCGATCTGTNTTACNGCGGCKGCTG-3'
ED954	EBC (cons)	Post	22nd July 2016	Batch 4	5'-AATGATACGGCGACCACCGAGATCTACACCTATTAAGACACTCTTTCCCTACACGACGCTCTTCCGATCTGGCGVACGGGTGAGTAA-3'	5'-CAAGCAGAAGACGGCATACGAGATACGAATTCGTGACTGGAGTTCAGACGTGTGCTCTTCCGATCTGTNTTACNGCGGCKGCTG-3'
ED954	EBC (cons)	Pre	19th July 2016	Batch 1	5'-AATGATACGGCGACCACCGAGATCTACACCTATTAAGACACTCTTTCCCTACACGACGCTCTTCCGATCTGGCGVACGGGTGAGTAA-3'	5'-CAAGCAGAAGACGGCATACGAGATATTACTCGGTGACTGGAGTTCAGACGTGTGCTCTTCCGATCTNNNGTNTTACNGCGGCKGCTG-3'
ED954	EBC (vent)	Post	22nd July 2016	Batch 3	5'-AATGATACGGCGACCACCGAGATCTACACCCTAGAGTACACTCTTTCCCTACACGACGCTCTTCCGATCTGGCGVACGGGTGAGTAA-3'	5'-CAAGCAGAAGACGGCATACGAGATTTCTGAATGTGACTGGAGTTCAGACGTGTGCTCTTCCGATCTGTNTTACNGCGGCKGCTG-3'
ED954	EBC (vent)	Pre	19th July 2016	Batch 2	5'-AATGATACGGCGACCACCGAGATCTACACTTCTAGCTACACTCTTTCCCTACACGACGCTCTTCCGATCTGGCGVACGGGTGAGTAA-3'	5'-CAAGCAGAAGACGGCATACGAGATCGCTCATTGTGACTGGAGTTCAGACGTGTGCTCTTCCGATCTNGTNTTACNGCGGCKGCTG-3'
ED954	LCD	Post	22nd July 2016	Batch 3	5'-AATGATACGGCGACCACCGAGATCTACACATAGAGGCACACTCTTTCCCTACACGACGCTCTTCCGATCTNGGCGVACGGGTGAGTAA-3'	5'-CAAGCAGAAGACGGCATACGAGATTTCTGAATGTGACTGGAGTTCAGACGTGTGCTCTTCCGATCTGTNTTACNGCGGCKGCTG-3'
ED954	LCD	Pre	19th July 2016	Batch 4	5'-AATGATACGGCGACCACCGAGATCTACACCCTAGAGTACACTCTTTCCCTACACGACGCTCTTCCGATCTGGCGVACGGGTGAGTAA-3'	5'-CAAGCAGAAGACGGCATACGAGATACGAATTCGTGACTGGAGTTCAGACGTGTGCTCTTCCGATCTGTNTTACNGCGGCKGCTG-3'
ED954	LVD1	Post	22nd July 2016	Batch 4	5'-AATGATACGGCGACCACCGAGATCTACACCCTATCCTACACTCTTTCCCTACACGACGCTCTTCCGATCTNNGGCGVACGGGTGAGTAA-3'	5'-CAAGCAGAAGACGGCATACGAGATAGCTTCAGGTGACTGGAGTTCAGACGTGTGCTCTTCCGATCTGTNTTACNGCGGCKGCTG-3'
ED954	LVD1	Pre	19th July 2016	Batch 4	5'-AATGATACGGCGACCACCGAGATCTACACAGGCGAAGACACTCTTTCCCTACACGACGCTCTTCCGATCTGGCGVACGGGTGAGTAA-3'	5'-CAAGCAGAAGACGGCATACGAGATACGAATTCGTGACTGGAGTTCAGACGTGTGCTCTTCCGATCTGTNTTACNGCGGCKGCTG-3'
ED954	RCD	Post	22nd July 2016	Batch 2	5'-AATGATACGGCGACCACCGAGATCTACACGGCTCTGAACACTCTTTCCCTACACGACGCTCTTCCGATCTNNNGGCGVACGGGTGAGTAA-3'	5'-CAAGCAGAAGACGGCATACGAGATCGCTCATTGTGACTGGAGTTCAGACGTGTGCTCTTCCGATCTNGTNTTACNGCGGCKGCTG-3'
ED954	RCD	Pre	19th July 2016	Batch 3	5'-AATGATACGGCGACCACCGAGATCTACACGGCTCTGAACACTCTTTCCCTACACGACGCTCTTCCGATCTNNNGGCGVACGGGTGAGTAA-3'	5'-CAAGCAGAAGACGGCATACGAGATTTCTGAATGTGACTGGAGTTCAGACGTGTGCTCTTCCGATCTGTNTTACNGCGGCKGCTG-3'
ED954	RVD1	Post	22nd July 2016	Batch 3	5'-AATGATACGGCGACCACCGAGATCTACACGTACTGACACACTCTTTCCCTACACGACGCTCTTCCGATCTGGCGVACGGGTGAGTAA-3'	5'-CAAGCAGAAGACGGCATACGAGATTTCTGAATGTGACTGGAGTTCAGACGTGTGCTCTTCCGATCTGTNTTACNGCGGCKGCTG-3'
ED954	RVD1	Pre	19th July 2016	Batch 4	5'-AATGATACGGCGACCACCGAGATCTACACTATAGCCTACACTCTTTCCCTACACGACGCTCTTCCGATCTGGCGVACGGGTGAGTAA-3'	5'-CAAGCAGAAGACGGCATACGAGATACGAATTCGTGACTGGAGTTCAGACGTGTGCTCTTCCGATCTGTNTTACNGCGGCKGCTG-3'
ED955	EBC (cons)	Post	22nd July 2016	Batch 4	5'-AATGATACGGCGACCACCGAGATCTACACAGGCGAAGACACTCTTTCCCTACACGACGCTCTTCCGATCTGGCGVACGGGTGAGTAA-3'	5'-CAAGCAGAAGACGGCATACGAGATAGCTTCAGGTGACTGGAGTTCAGACGTGTGCTCTTCCGATCTGTNTTACNGCGGCKGCTG-3'
ED955	EBC (cons)	Pre	19th July 2016	Batch 4	5'-AATGATACGGCGACCACCGAGATCTACACATAGAGGCACACTCTTTCCCTACACGACGCTCTTCCGATCTNGGCGVACGGGTGAGTAA-3'	5'-CAAGCAGAAGACGGCATACGAGATACGAATTCGTGACTGGAGTTCAGACGTGTGCTCTTCCGATCTGTNTTACNGCGGCKGCTG-3'
ED955	EBC (vent)	Post	22nd July 2016	Batch 3	5'-AATGATACGGCGACCACCGAGATCTACACTAATCTTAACACTCTTTCCCTACACGACGCTCTTCCGATCTGGCGVACGGGTGAGTAA-3'	5'-CAAGCAGAAGACGGCATACGAGATGAGATTCCGTGACTGGAGTTCAGACGTGTGCTCTTCCGATCTGTNTTACNGCGGCKGCTG-3'
ED955	EBC (vent)	Pre	19th July 2016	Batch 2	5'-AATGATACGGCGACCACCGAGATCTACACCCTATCCTACACTCTTTCCCTACACGACGCTCTTCCGATCTNNGGCGVACGGGTGAGTAA-3'	5'-CAAGCAGAAGACGGCATACGAGATCGCTCATTGTGACTGGAGTTCAGACGTGTGCTCTTCCGATCTNGTNTTACNGCGGCKGCTG-3'
ED955	LCD	Post	22nd July 2016	Batch 3	5'-AATGATACGGCGACCACCGAGATCTACACGTACTGACACACTCTTTCCCTACACGACGCTCTTCCGATCTGGCGVACGGGTGAGTAA3'	5'-CAAGCAGAAGACGGCATACGAGATGAGATTCCGTGACTGGAGTTCAGACGTGTGCTCTTCCGATCTGTNTTACNGCGGCKGCTG-3'
ED955	LCD	Pre	19th July 2016	Batch 1	5'-AATGATACGGCGACCACCGAGATCTACACCTATTAAGACACTCTTTCCCTACACGACGCTCTTCCGATCTGGCGVACGGGTGAGTAA-3'	5'-CAAGCAGAAGACGGCATACGAGATTCCGGAGAGTGACTGGAGTTCAGACGTGTGCTCTTCCGATCTNNGTNTTACNGCGGCKGCTG-3'
ED955	LVD1	Post	22nd July 2016	Batch 3	5'-AATGATACGGCGACCACCGAGATCTACACCAGGACGTACACTCTTTCCCTACACGACGCTCTTCCGATCTGGCGVACGGGTGAGTAA-3'	5'-CAAGCAGAAGACGGCATACGAGATGAGATTCCGTGACTGGAGTTCAGACGTGTGCTCTTCCGATCTGTNTTACNGCGGCKGCTG-3'
ED955	LVD1	Pre	19th July 2016	Batch 1	5'-AATGATACGGCGACCACCGAGATCTACACATAGAGGCACACTCTTTCCCTACACGACGCTCTTCCGATCTNGGCGVACGGGTGAGTAA-3'	5'-CAAGCAGAAGACGGCATACGAGATATTACTCGGTGACTGGAGTTCAGACGTGTGCTCTTCCGATCTNNNGTNTTACNGCGGCKGCTG-3'
ED955	RCD	Post	22nd July 2016	Batch 1	5'-AATGATACGGCGACCACCGAGATCTACACCCTATCCTACACTCTTTCCCTACACGACGCTCTTCCGATCTNNGGCGVACGGGTGAGTAA-3'	5'-CAAGCAGAAGACGGCATACGAGATATTACTCGGTGACTGGAGTTCAGACGTGTGCTCTTCCGATCTNNNGTNTTACNGCGGCKGCTG-3'
ED955	RCD	Pre	19th July 2016	Batch 4	5'-AATGATACGGCGACCACCGAGATCTACACCCTATCCTACACTCTTTCCCTACACGACGCTCTTCCGATCTNNGGCGVACGGGTGAGTAA-3'	5'-CAAGCAGAAGACGGCATACGAGATACGAATTCGTGACTGGAGTTCAGACGTGTGCTCTTCCGATCTGTNTTACNGCGGCKGCTG-3'
ED955	RVD1	Post	22nd July 2016	Batch 4	5'-AATGATACGGCGACCACCGAGATCTACACTAATCTTAACACTCTTTCCCTACACGACGCTCTTCCGATCTGGCGVACGGGTGAGTAA-3'	5'-CAAGCAGAAGACGGCATACGAGATAGCTTCAGGTGACTGGAGTTCAGACGTGTGCTCTTCCGATCTGTNTTACNGCGGCKGCTG-3'
ED955	RVD1	Pre	19th July 2016	Batch 2	5'-AATGATACGGCGACCACCGAGATCTACACCAGGACGTACACTCTTTCCCTACACGACGCTCTTCCGATCTGGCGVACGGGTGAGTAA-3'	5'-CAAGCAGAAGACGGCATACGAGATCGCTCATTGTGACTGGAGTTCAGACGTGTGCTCTTCCGATCTNGTNTTACNGCGGCKGCTG-3'
ED956	EBC (cons)	Post	22nd July 2016	Batch 1	5'-AATGATACGGCGACCACCGAGATCTACACGGCTCTGAACACTCTTTCCCTACACGACGCTCTTCCGATCTNNNGGCGVACGGGTGAGTAA-3'	5'-CAAGCAGAAGACGGCATACGAGATTCCGGAGAGTGACTGGAGTTCAGACGTGTGCTCTTCCGATCTNNGTNTTACNGCGGCKGCTG-3'
ED956	EBC (cons)	Pre	19th July 2016	Batch 4	5'-AATGATACGGCGACCACCGAGATCTACACTAATCTTAACACTCTTTCCCTACACGACGCTCTTCCGATCTGGCGVACGGGTGAGTAA-3'	5'-CAAGCAGAAGACGGCATACGAGATACGAATTCGTGACTGGAGTTCAGACGTGTGCTCTTCCGATCTGTNTTACNGCGGCKGCTG-3'
ED956	EBC (vent)	Post	22nd July 2016	Batch 4	5'-AATGATACGGCGACCACCGAGATCTACACGCGTAAGAACACTCTTTCCCTACACGACGCTCTTCCGATCTGGCGVACGGGTGAGTAA-3'	5'-CAAGCAGAAGACGGCATACGAGATACGAATTCGTGACTGGAGTTCAGACGTGTGCTCTTCCGATCTGTNTTACNGCGGCKGCTG-3'
ED956	EBC (vent)	Pre	19th July 2016	Batch 2	5'-AATGATACGGCGACCACCGAGATCTACACGTACTGACACACTCTTTCCCTACACGACGCTCTTCCGATCTGGCGVACGGGTGAGTAA-3'	5'-CAAGCAGAAGACGGCATACGAGATCGCTCATTGTGACTGGAGTTCAGACGTGTGCTCTTCCGATCTNGTNTTACNGCGGCKGCTG-3'
ED956	LCD	Post	22nd July 2016	Batch 3	5'-AATGATACGGCGACCACCGAGATCTACACCAGGACGTACACTCTTTCCCTACACGACGCTCTTCCGATCTGGCGVACGGGTGAGTAA-3'	5'-CAAGCAGAAGACGGCATACGAGATTTCTGAATGTGACTGGAGTTCAGACGTGTGCTCTTCCGATCTGTNTTACNGCGGCKGCTG-3'
ED956	LCD	Pre	19th July 2016	Batch 1	5'-AATGATACGGCGACCACCGAGATCTACACCCTAGAGTACACTCTTTCCCTACACGACGCTCTTCCGATCTGGCGVACGGGTGAGTAA-3'	5'-CAAGCAGAAGACGGCATACGAGATATTACTCGGTGACTGGAGTTCAGACGTGTGCTCTTCCGATCTNNNGTNTTACNGCGGCKGCTG-3'
ED956	LVD1	Post	22nd July 2016	Batch 4	5'-AATGATACGGCGACCACCGAGATCTACACCTATTAAGACACTCTTTCCCTACACGACGCTCTTCCGATCTGGCGVACGGGTGAGTAA-3'	5'-CAAGCAGAAGACGGCATACGAGATAGCTTCAGGTGACTGGAGTTCAGACGTGTGCTCTTCCGATCTGTNTTACNGCGGCKGCTG-3'
ED956	LVD1	Pre	19th July 2016	Batch 2	5'-AATGATACGGCGACCACCGAGATCTACACATAGAGGCACACTCTTTCCCTACACGACGCTCTTCCGATCTNGGCGVACGGGTGAGTAA-3'	5'-CAAGCAGAAGACGGCATACGAGATCGCTCATTGTGACTGGAGTTCAGACGTGTGCTCTTCCGATCTNGTNTTACNGCGGCKGCTG-3'
ED956	RCD	Post	22nd July 2016	Batch 3	5'-AATGATACGGCGACCACCGAGATCTACACTTCTAGCTACACTCTTTCCCTACACGACGCTCTTCCGATCTGGCGVACGGGTGAGTAA-3'	5'-CAAGCAGAAGACGGCATACGAGATGAGATTCCGTGACTGGAGTTCAGACGTGTGCTCTTCCGATCTGTNTTACNGCGGCKGCTG-3'
ED956	RCD	Pre	19th July 2016	Batch 2	5'-AATGATACGGCGACCACCGAGATCTACACTTCTAGCTACACTCTTTCCCTACACGACGCTCTTCCGATCTGGCGVACGGGTGAGTAA-3'	5'-CAAGCAGAAGACGGCATACGAGATTCCGGAGAGTGACTGGAGTTCAGACGTGTGCTCTTCCGATCTNNGTNTTACNGCGGCKGCTG-3'
ED956	RVD1	Post	22nd July 2016	Batch 1	5'-AATGATACGGCGACCACCGAGATCTACACTATAGCCTACACTCTTTCCCTACACGACGCTCTTCCGATCTGGCGVACGGGTGAGTAA-3'	5'-CAAGCAGAAGACGGCATACGAGATTCCGGAGAGTGACTGGAGTTCAGACGTGTGCTCTTCCGATCTNNGTNTTACNGCGGCKGCTG-3'
ED956	RVD1	Pre	19th July 2016	Batch 1	5'-AATGATACGGCGACCACCGAGATCTACACCAGGACGTACACTCTTTCCCTACACGACGCTCTTCCGATCTGGCGVACGGGTGAGTAA-3'	5'-CAAGCAGAAGACGGCATACGAGATTCCGGAGAGTGACTGGAGTTCAGACGTGTGCTCTTCCGATCTNNGTNTTACNGCGGCKGCTG-3'

## Sheet: Abbreviations
EBC	Exhaled breathe condensate from conscious animals
EBC (vent)	Exhaled breathe condensate from venitlated unconscious animals
LCD	Left Caudal Diaphragmatic
LVD1	Left Ventral Diaphragmatic 1
RCD	Right Caudal Diaphragmatic
RVD1	Right Ventral Diaphragmatic 1
