# Supplementary material for: Microbiota in Exhaled Breath Condensate and the Lung
Source: Appl Environ Microbiol. 2017 May 31;83(12):e00515-17. doi: 10.1128/AEM.00515-17 (PMC5452816; doi:10.1128/AEM.00515-17)
Supplement: Supplemental material [file AEM.00515-17_zam999117875sd2.xlsx]

## Sheet: Sheet1
Dataset S2: Expected vs actual sequence abundances in mock community.
Species	Abundance (expected)	Abundance (actual)	Taxonomy
Acinetobacter baumannii	Expected: 0.22%	Actual: 0.099%	Misidentified as Acinetobacter rhizosphaerae
Actinomyces odontolyticus	Expected: 0.022%	Actual: 0%	Not identified
Bacillus cereus	Expected: 2.19%	Actual: ≤1.62%	Family
Bacteroides vulgatus	Expected: 0.022%	Actual: 0%	Not identified
Clostridium beijerinckii	Expected: 2.19%	Actual: 1.59%	Misidentified as Clostridium butyricum
Deinococcus radiodurans	Expected: 0.022%	Actual: 0.041%	Genus
Enterococcus faecalis	Expected: 0.022%	Actual:1.13%	Not identified
Escherichia coli	Expected: 22.01%	Actual: ≤38.64%	Family
Helicobacter pylori	Expected: 0.22%	Actual: 4.72%	Species
Lactobacillus gasseri	Expected: 0.22%	Actual: 0.11%	Genus
Listeria monocytogenes	Expected: 0.22%	Actual: ≤0.18%	Family
Neisseria meningitidis	Expected: 0.22%	Actual: 0.058%	Misidentified as Neisseria cinerea
Propionibacterium acnes	Expected: 0.22%	Actual: 0.041%	Species
Pseudomonas aeruginosa	Expected: 2.19%	Actual: 3.82%	Genus
Rhodobacter sphaeroides	Expected: 22.01%	Actual: 22.00%	Species
Staphylococcus aureus	Expected: 2.19%	Actual: 1.22%	Species
Staphylococcus epidermidis	Expected: 22.01%	Actual: 21.56%	Species
Streptococcus agalactiae	Expected: 24.12%	Actual: 1.38%	Genus
Streptococcus mutans
Streptococcus pneumoniae
Other	Expected: 0%	Actual: 0.78%	N/A
