# Supplementary material for: Microbiota in Exhaled Breath Condensate and the Lung
Source: Appl Environ Microbiol. 2017 May 31;83(12):e00515-17. doi: 10.1128/AEM.00515-17 (PMC5452816; doi:10.1128/AEM.00515-17)
Supplement: Supplemental material [file AEM.00515-17_zam999117875sd3.xlsx]

## Sheet: Sheet1
Dataset S3: OTUs which are indicative (P<0.5) of samples from specific DNA extraction batches
DNA extraction batch	OTU label	Taxonomy	P-value
Batch 1	OTU 34	Mycobacterium llatzerense	<0.001
Batch 1	OTU 36	Mycobacterium	<0.001
Batch 1	OTU 37	Pelomonas	0.026
Batch 1	OTU 63	Micrococcus luteus	0.036
Batch 1	OTU 73	Mycobacterium celatum	0.006
Batch 1	OTU 94	Yersinia	0.002
Batch 1	OTU 110	Acidovorax delafieldii	0.006
Batch 1	OTU 113	Sphingomonadaceae	0.03
Batch 1	OTU 134	Rickettsiales	0.002
Batch 1	OTU 147	Paracoccus aminovorans	0.042
Batch 1	OTU 154	Rubricoccus	0.04
Batch 1	OTU 191	Pedobacter cryoconitis	0.002
Batch 1	OTU 228	Acetobacteraceae	0.048
Batch 1	OTU 259	Flavobacterium	0.03
Batch 1	OTU 305	Veillonellaceae	0.048
Batch 1	OTU 575	Sphingopyxis	0.042
Batch 2	OTU 5	Neisseriaceae	0.002
Batch 2	OTU 53	Micrococcaceae	0.006
Batch 2	OTU 93	Variovorax	0.048
Batch 2	OTU 160	Brevundimonas	0.018
Batch 2	OTU 242	Oscillospira	0.008
Batch 2	OTU 256	Klebsiella	0.022
Batch 3	OTU 57	Anoxybacillus	0.012
Batch 3	OTU 60	Neisseriaceae	0.044
Batch 3	OTU 96	Rhodococcus fascians	0.042
Batch 3	OTU 539	Paludibacter	0.046
Batch 3	OTU 631	Rhizobiales	0.018
Batch 4	OTU 122	Diaphorobacter	0.01
Batch 4	OTU 132	Rhodobacter sphaeroides	0.044
Batch 4	OTU 403	Methylocystaceae	0.016
